# Supplementary material for: Accelerated SARS-CoV-2 intrahost evolution leading to distinct genotypes during chronic infection
Source: Cell Rep Med. 2023 Jan 27;4(2):100943. doi: 10.1016/j.xcrm.2023.100943 (PMC9906997; doi:10.1016/j.xcrm.2023.100943)
Supplement: Data S1. Summary of the intrahost single-nucleotide variants (iSNVs) detected in the sequenced SARS-CoV-2 genomes collected from the immunocompromised patient, related to Figures 3, 4, 5, and 6 [file mmc2.xlsx]

## Sheet: Sheet1
POSITION	REF.ALLELE	ALT.ALLELE	Gene	VariantType	FeatureType	IsPseudo	IsGenic	IsTransition	IsSynonymous	AminoAcidChange	SNPCodonPosition	CodonPosition	AltAminoAcid	RefAminoAcid	AltCodon	RefCodon	Yale-10101_R	Yale-10101	Yale-10960	Yale-11558	Yale-11887	Yale-12056	Yale-12057	Yale-12058	Yale-12059	Yale-12060	Yale-12061	Yale-12062	Yale-12063	Yale-12124	Yale-12624	Yale-13443	Yale-13444	Yale-14026	Yale-15437	Yale-15438	Yale-15439	Yale-17291	Yale-17881	Yale-1790	Yale-18086	Yale-2171	Yale-4087	Yale-4672	Yale-5334	Yale-5581	Yale-5673	Yale-5792	Yale-6136
22	A	T	0	SNP	inter_genic	0	0	0	9	0	0	0	0	0	0	0	0	0	0	0	0	0	0	0	0	0	0	0	0	0	0.647059	0	0	0	0	0	0	0	0	0	0	0	0	0	0	0	0	0	0
66	C	T	0	SNP	inter_genic	0	0	1	9	0	0	0	0	0	0	0	0.519923	0.482065	0.297748	0.199759	0.331137	0	0	0	0	0	0	0	0.90789	0.353285	0.296635	0.857879	0.73373	0.245092	0	0	0.858965	0	0	0	0	0	0.515663	0	0.330189	0.969428	0.938284	0.990072	0.933281
203	C	T	0	SNP	inter_genic	0	0	1	9	0	0	0	0	0	0	0	0	0	0	0	0	0	0	0	0	0	0	0	0	0	0	0.172414	0	0	0	0	0	0	0	0	0	0	0	0	0	0	0	0	0
486	C	T	orf1ab	SNP	CDS	0	1	1	0	S74L	1	74	L	S	TTG	TCG	0	0	0	0	0	0	0	0	0	0	0	0	0	0	0	0	0	0	0	0	0	0	0	0	0.175545	0	0	0	0	0	0	0	0
583	C	T	orf1ab	SNP	CDS	0	1	1	1	V106V	2	106	V	V	GTT	GTC	0	0	0	0	0	0	0	0	0	0	0	0	0	0	0	0	0	0.309737	0	0	0	0	0	0	0	0	0	0	0	0	0	0	0
758	C	T	orf1ab	SNP	CDS	0	1	1	0	H165Y	0	165	Y	H	TAT	CAT	0	0	0	0	0	0	0	0	0	0	0	0	0	0	0.122009	0	0	0	0	0	0	0	0	0	0	0	0	0	0	0	0	0	0
761	A	G	orf1ab	SNP	CDS	0	1	1	0	S166G	0	166	G	S	GGC	AGC	0	0	0	0	0	0	0	0	0	0	0	0	0	0	0	0	0	0	0.992421	0	0	0	0.21905	0	0.265458	0	0	0	0	0	0	0	0
772	T	C	orf1ab	SNP	CDS	0	1	1	1	V169V	2	169	V	V	GTC	GTT	0	0	0	0	0	0	0	0	0	0	0	0	0	0	0	0.284491	0	0	0	0	0	0	0	0	0	0	0	0	0	0	0	0	0
774	C	T	orf1ab	SNP	CDS	0	1	1	0	T170I	1	170	I	T	ATC	ACC	0	0.149945	0	0.597216	0.518698	0	0	0	0	0	0	0	0	0.542278	0.532466	0	0	0.687458	0	0.993074	0	0.993547	0.739173	0	0.69294	0	0	0	0	0	0	0	0
875	C	G	orf1ab	SNP	CDS	0	1	0	0	L204V	0	204	V	L	GTT	CTT	0	0	0	0	0	0	0	0	0	0	0	0	0	0	0	0	0	0	0	0.127328	0	0	0	0	0	0	0	0	0	0	0	0	0
1060	C	T	orf1ab	SNP	CDS	0	1	1	1	I265I	2	265	I	I	ATT	ATC	0	0	0	0	0	0	0	0	0	0	0	0	0	0	0	0	0	0	0.991874	0	0	0	0	0	0.28783	0	0	0	0	0	0	0	0
1150	C	T	orf1ab	SNP	CDS	0	1	1	1	G295G	2	295	G	G	GGT	GGC	0	0	0	0	0	0	0	0	0	0	0	0	0	0	0	0	0.130577	0.125	0	0	0.229535	0	0	0	0	0	0	0	0	0	0	0	0
1457	C	G	orf1ab	SNP	CDS	0	1	0	0	R398G	0	398	G	R	GGT	CGT	0	0	0	0	0	0	0	0	0	0	0	0	0	0	0	0	0	0	0	0	0	0	0.206107	0	0.344913	0	0	0	0	0	0	0	0
1528	C	T	orf1ab	SNP	CDS	0	1	1	1	A421A	2	421	A	A	GCT	GCC	0.54664	0.51221	0.47026	0.253992	0.375854	0	0	0	0	0	0	0.168574	0.878908	0.48396	0.28669	0.893492	0.749784	0.247183	0	0	0.920052	0	0	0	0	0	0.55608	0.185892	0.385008	0.967664	0.911907	0.94633	0.949615
1886	T	G	orf1ab	SNP	CDS	0	1	0	0	S541A	0	541	A	S	GCT	TCT	0	0.584449	0	0	0	0	0	0	0	0	0	0	0	0	0	0	0	0	0	0	0	0	0	0.898131	0	0.377424	0.552475	0	0	0.325353	0	0	0
1890	G	A	orf1ab	SNP	CDS	0	1	1	0	R542H	1	542	H	R	CAT	CGT	0	0	0	0	0	0	0	0	0	0	0	0	0	0	0	0	0	0	0.994902	0.870501	0	0	0.220564	0	0.273085	0	0	0	0	0	0	0	0
1927	T	A	orf1ab	SNP	CDS	0	1	0	1	T554T	2	554	T	T	ACA	ACT	0.162162	0.159805	0	0.591726	0.491477	0	0	0	0	0	0	0	0	0.581687	0.542496	0	0.398679	0.753251	0	0.165799	0	0.999675	0.807665	0	0.77099	0	0	0	0	0	0	0	0
1943	C	A	orf1ab	SNP	CDS	0	1	0	0	R560S	0	560	S	R	AGT	CGT	0	0	0	0	0	0	0	0	0	0	0	0.321192	0	0	0	0	0	0	0	0	0	0	0	0	0	0	0	0	0	0	0	0	0
1948	T	C	orf1ab	SNP	CDS	0	1	1	1	V561V	2	561	V	V	GTC	GTT	0	0	0	0	0.24839	0	0	0	0	0	0	0	0	0	0	0	0	0	0	0	0	0	0	0	0	0	0	0	0	0	0	0	0
2062	C	T	orf1ab	SNP	CDS	0	1	1	1	A599A	2	599	A	A	GCT	GCC	0	0	0	0	0	0	0	0	0	0	0	0	0	0	0	0	0	0	0	0	0	0.235913	0	0	0	0	0	0	0	0	0	0	0
2113	C	T	orf1ab	SNP	CDS	0	1	1	1	I616I	2	616	I	I	ATT	ATC	0.426241	0.438023	0.542824	0.741502	0.656583	0	0	0	0	0	0	0	0.120041	0.584448	0.557919	0	0.398264	0.735337	0	0.162102	0	0.995279	0.794682	0	0.767532	0	0	0	0	0	0	0	0
2113	C	A	orf1ab	SNP	CDS	0	1	0	1	I616I	2	616	I	I	ATA	ATC	0.000557725	0	0	0	0.000373483	0	0	0	0	0	0	0	0	0	0	0	0	0	0	0.00124481	0	0	0.0112919	0	0	0	0	0	0	0	0	0	0
2455	C	T	orf1ab	SNP	CDS	0	1	1	1	L730L	2	730	L	L	CTT	CTC	0.432095	0.392479	0.641393	0.75429	0.654111	0	0	0	0	0.560976	0.443231	0	0	0.614403	0.498807	0	0.174312	0.73297	0	0	0	1	0.752809	0	0.806723	0	0.190217	0	0	0	0	0	0
2485	C	T	orf1ab	SNP	CDS	0	1	1	1	I740I	2	740	I	I	ATT	ATC	0	0	0	0	0	0	0	0	0	0	0	0	0	0	0	0	0.169231	0	0	0	0	0	0	0	0	0	0	0	0	0	0	0	0
2601	T	C	orf1ab	SNP	CDS	0	1	1	0	V779A	1	779	A	V	GCT	GTT	0	0	0	0	0	0	0	0	0	0	0	0	0	0	0	0	0	0	0	0	0	0.178412	0	0	0	0	0	0	0	0	0	0	0
3096	C	T	orf1ab	SNP	CDS	0	1	1	0	S944L	1	944	L	S	TTA	TCA	0	0	0	0	0	0	0	0	0	0	0	0	0.279376	0	0	0	0.133721	0	0	0	0	0	0	0	0	0	0	0	0	0	0	0	0
3358	T	C	orf1ab	SNP	CDS	0	1	1	1	Y1031Y	2	1031	Y	Y	TAC	TAT	0	0	0	0	0	0	0	0	0	0	0	0	0	0	0	0	0	0.196707	0	0	0	0	0	0	0	0	0	0	0	0	0	0	0
3738	C	T	orf1ab	SNP	CDS	0	1	1	0	P1158L	1	1158	L	P	CTT	CCT	0	0	0	0	0	0	0	0	0	0	0	0	0	0	0	0.331541	0	0	0	0	0	0	0	0	0	0	0	0	0	0	0	0	0
4084	C	T	orf1ab	SNP	CDS	0	1	1	1	D1273D	2	1273	D	D	GAT	GAC	0.45307	0.467495	0.288483	0.187741	0.349606	0	0	0	0	0	0	0	0.614982	0.336321	0.237387	0.619929	0.859903	0.224708	0	0	0.567935	0	0	0	0	0	0	0	0	0	0	0.431007	0.649794
4252	C	T	orf1ab	SNP	CDS	0	1	1	1	Y1329Y	2	1329	Y	Y	TAT	TAC	0	0	0	0	0	0	0	0	0	0	0	0	0	0	0	0.206501	0	0	0	0	0	0	0	0	0	0	0	0	0	0	0	0	0
4456	C	T	orf1ab	SNP	CDS	0	1	1	1	A1397A	2	1397	A	A	GCT	GCC	0	0	0	0	0	0	0	0	0	0	0	0	0	0	0	0	0	0	0.997067	0.679128	0	0	0.135458	0	0.214013	0	0	0	0	0	0	0	0
4832	C	G	orf1ab	SNP	CDS	0	1	0	0	L1523V	0	1523	V	L	GTA	CTA	0	0	0	0	0	0	0	0	0	0	0	0	0	0	0	0	0	0	0	0	0	0.504834	0.356788	0	0.268917	0	0	0	0	0	0	0	0
4893	C	T	orf1ab	SNP	CDS	0	1	1	0	T1543I	1	1543	I	T	ATA	ACA	0.458958	0.439367	0.572917	0.775948	0.669052	0	0	0	0	0.55763	0.362949	0	0	0.611966	0.681828	0	0.267038	0.738537	0.996117	0.922535	0	0.996825	0.996797	0	0.997537	0	0.192127	0	0	0	0	0	0
5003	T	C	orf1ab	SNP	CDS	0	1	1	0	Y1580H	0	1580	H	Y	CAC	TAC	0	0.340964	0	0	0	0	0	0	0	0	0	0	0	0	0	0	0	0	0	0	0	0	0	0	0	0.70113	0.351811	0	0.177127	0	0.56687	0	0
5506	C	T	orf1ab	SNP	CDS	0	1	1	1	V1747V	2	1747	V	V	GTT	GTC	0	0	0	0	0	0	0	0	0	0	0	0	0	0	0	0	0	0	0	0	0	0	0	0	0	0	0	0	0	0.154185	0	0	0
5812	C	T	orf1ab	SNP	CDS	0	1	1	1	D1849D	2	1849	D	D	GAT	GAC	0	0	0	0	0	0	0	0	0	0	0	0	0	0	0	0	0	0	0	0.140223	0	0	0	0	0	0	0	0	0	0	0	0	0
5884	C	T	orf1ab	SNP	CDS	0	1	1	1	Y1873Y	2	1873	Y	Y	TAT	TAC	0	0	0	0	0	0	0	0	0	0	0	0	0.219003	0	0.1384	0	0	0	0	0.603652	0	0	0	0	0	0	0	0	0	0	0	0	0
6040	C	T	orf1ab	SNP	CDS	0	1	1	1	F1925F	2	1925	F	F	TTT	TTC	0	0	0.15015	0	0.326686	0	0	0	0	0	0	0	0	0.183741	0	0.371283	0.442362	0.226415	0	0	0.707434	0	0	0	0	0	0	0	0	0	0	0	0
6553	G	A	orf1ab	SNP	CDS	0	1	1	0	M2096I	2	2096	I	M	ATA	ATG	0	0	0	0	0	0	0	0	0.364468	0.333778	0.479842	0.680755	0	0	0	0.347475	0	0	0	0	0	0	0	0	0	0.295061	0.298542	0.719964	0.53616	0	0	0	0
6633	C	T	orf1ab	SNP	CDS	0	1	1	0	A2123V	1	2123	V	A	GTT	GCT	0	0	0	0.406823	0.320315	0	0	0	0	0	0	0	0	0.497988	0.184278	0	0.397436	0.522965	0	0.741259	0	0	0	0	0	0	0	0	0	0	0	0	0
6672	A	G	orf1ab	SNP	CDS	0	1	1	0	D2136G	1	2136	G	D	GGT	GAT	0.575607	0.507463	0.387872	0.254829	0.398185	0	0	0	0	0	0	0.230979	0.908013	0.374213	0.26742	0.58867	0.615385	0.272203	0	0	0.783599	0	0	0	0	0	0.522748	0.182042	0.368595	0.954271	0.889203	0.956776	0.963389
6696	T	C	orf1ab	SNP	CDS	0	1	1	0	L2144P	1	2144	P	L	CCT	CTT	0.549855	0.510223	0.404075	0.248831	0.401361	0.167492	0	0	0	0.636038	0	0.236959	0.900141	0.368902	0.302472	0.581541	0.609756	0.278338	0	0.721154	0.794737	0	0	0	0	0	0.672203	0.191781	0.366603	0.958562	0.910184	0.932581	0.944348
6710	G	A	orf1ab	SNP	CDS	0	1	1	0	V2149I	0	2149	I	V	ATT	GTT	0	0	0	0	0	0	0	0	0	0.579992	0	0	0	0	0	0	0	0	0	0	0	0	0	0	0	0	0.15814	0	0	0	0	0	0
6713	G	A	orf1ab	SNP	CDS	0	1	1	0	V2150I	0	2150	I	V	ATT	GTT	0	0	0	0	0	0	0	0	0	0	0	0	0	0	0	0	0	0	0	0.682243	0	0	0	0	0	0	0	0	0	0	0	0	0
6726	C	T	orf1ab	SNP	CDS	0	1	1	0	T2154I	1	2154	I	T	ATT	ACT	0	0	0	0	0	0	0	0	0	0	0	0	0	0	0.158255	0	0	0	1	0.168317	0	0	0	0	0.151394	0	0	0	0	0	0	0	0
7002	C	T	orf1ab	SNP	CDS	0	1	1	0	S2246L	1	2246	L	S	TTA	TCA	0	0	0	0.211416	0.302591	0	0	0	0	0	0	0	0	0	0.372364	0	0	0	0	0	0	0.802817	0.917178	0	0.806941	0	0	0	0	0	0	0	0
7042	G	T	orf1ab	SNP	CDS	0	1	0	0	M2259I	2	2259	I	M	ATT	ATG	0	0	0	0.398882	0.158099	0	0	0	0	0	0	0	0	0.477747	0	0	0	0.588072	0	0	0	0	0	0	0	0	0	0	0	0	0	0	0
7321	C	T	orf1ab	SNP	CDS	0	1	1	1	S2352S	2	2352	S	S	AGT	AGC	0	0	0	0	0	0	0	0	0	0.563915	0	0	0	0	0	0	0	0	0	0	0	0	0	0	0	0	0	0	0	0	0	0	0
7426	T	A	orf1ab	SNP	CDS	0	1	0	0	F2387L	2	2387	L	F	TTA	TTT	0	0	0	0	0	0	0	0	0	0	0	0	0	0	0	0	0	0	0	0	0	0	0	0	0	0	0.15149	0	0	0	0	0	0
7564	C	T	orf1ab	SNP	CDS	0	1	1	1	S2433S	2	2433	S	S	TCT	TCC	0	0	0	0	0	0	0	0	0	0	0	0	0	0	0	0	0	0.207626	0	0	0	0	0	0	0	0	0	0	0	0	0	0	0
8140	C	A	orf1ab	SNP	CDS	0	1	0	1	S2625S	2	2625	S	S	TCA	TCC	0	0	0	0	0	0	0	0	0	0	0	0	0	0	0	0	0	0	0	0	0	0.199071	0.677801	0	0.824444	0	0	0	0	0	0	0	0
8208	C	T	orf1ab	SNP	CDS	0	1	1	0	T2648I	1	2648	I	T	ATT	ACT	0.210153	0.209567	0.214035	0.622452	0.437696	0	0	0	0	0	0	0	0	0.541028	0.545338	0	0.267327	0.70763	0	0	0	0.999292	0.801164	0	0.848225	0	0	0	0	0	0	0	0
8835	T	C	orf1ab	SNP	CDS	0	1	1	0	V2857A	1	2857	A	V	GCC	GTC	0	0	0	0	0	0	0	0	0	0	0	0	0	0	0	0.330961	0	0.194419	0	0	0	0	0	0	0	0	0	0	0	0	0	0	0
9118	C	T	orf1ab	SNP	CDS	0	1	1	1	D2951D	2	2951	D	D	GAT	GAC	0	0	0	0	0	0	0	0	0	0	0	0	0	0	0	0	0	0	0	0.778947	0	0	0	0	0	0	0	0	0	0	0	0	0
9225	G	T	orf1ab	SNP	CDS	0	1	0	0	G2987V	1	2987	V	G	GTC	GGC	0	0	0	0	0	0	0	0	0	0	0	0	0	0	0	0	0	0	0	0	0	0	0	0.223529	0	0	0	0	0	0	0	0	0
9280	A	G	orf1ab	SNP	CDS	0	1	1	1	V3005V	2	3005	V	V	GTG	GTA	0	0	0	0	0	0	0	0	0	0	0	0	0	0	0	0	0	0	0	0.826923	0	0	0	0	0	0	0	0	0	0	0	0	0
9391	C	T	orf1ab	SNP	CDS	0	1	1	1	D3042D	2	3042	D	D	GAT	GAC	0	0	0	0.371687	0.195991	0	0	0	0	0	0	0	0	0.500455	0	0	0.265021	0.603448	0	0	0	0	0	0	0	0	0	0	0	0	0	0	0
9419	A	G	orf1ab	SNP	CDS	0	1	1	0	I3052V	0	3052	V	I	GTT	ATT	0	0	0	0	0	0	0	0	0	0	0	0	0	0	0	0	0	0	0	0	0	0.236842	0.358156	0	0.448133	0	0	0	0	0	0	0	0
9611	C	T	orf1ab	SNP	CDS	0	1	1	0	L3116F	0	3116	F	L	TTT	CTT	0	0	0	0	0	0	0	0	0	0	0.252717	0	0	0	0	0	0	0	0	0	0	0	0	0	0	0	0	0.320997	0	0	0	0	0
9651	T	C	orf1ab	SNP	CDS	0	1	1	0	M3129T	1	3129	T	M	ACG	ATG	0	0	0	0	0	0	0	0	0	0	0	0	0	0	0	0	0	0	0	0.746058	0	0	0	0	0	0	0	0	0	0	0	0	0
9693	C	T	orf1ab	SNP	CDS	0	1	1	0	A3143V	1	3143	V	A	GTT	GCT	0.149469	0.16641	0	0.23625	0.181425	0	0	0	0	0	0	0	0	0	0.461748	0	0	0	0.9949	0.99426	0	0.995953	0.994253	0	0.993917	0	0	0	0	0	0	0	0
10125	C	T	orf1ab	SNP	CDS	0	1	1	0	T3287I	1	3287	I	T	ATA	ACA	0	0	0	0	0	0	0	0	0	0	0	0	0	0	0	0	0	0	0	0	0	0.312518	0.73061	0	0.687686	0	0	0	0	0	0	0	0
10287	T	C	orf1ab	SNP	CDS	0	1	1	0	I3341T	1	3341	T	I	ACT	ATT	0	0	0	0	0	0	0	0	0	0	0	0	0	0	0	0	0	0	0	0	0	0.218848	0	0	0	0	0	0	0	0	0	0	0
10416	C	T	orf1ab	SNP	CDS	0	1	1	0	S3384L	1	3384	L	S	TTA	TCA	0	0	0	0	0	0	0	0	0	0	0	0	0	0	0	0	0	0	0.998138	0.75489	0	0	0.135936	0	0.225967	0	0	0	0	0	0	0	0
10984	A	C	orf1ab	SNP	CDS	0	1	0	0	K3573N	2	3573	N	K	AAC	AAA	0	0	0	0	0	0	0	0	0	0	0	0	0	0	0	0	0.190053	0.211737	0	0	0.582462	0	0	0	0	0	0	0	0	0	0	0	0
10994	A	G	orf1ab	SNP	CDS	0	1	1	0	K3577E	0	3577	E	K	GAG	AAG	0	0	0	0.364781	0.219124	0	0	0	0	0	0	0	0	0.402274	0.237079	0	0	0.706829	0	0	0	0.998821	0.711661	0	0.688951	0	0	0	0	0	0	0	0
11824	C	T	orf1ab	SNP	CDS	0	1	1	1	I3853I	2	3853	I	I	ATT	ATC	0.477642	0.495041	0.372364	0.230769	0.493916	0	0	0	0	0	0	0	0.727379	0.351227	0.241183	0.67819	0.712069	0.222182	0	0	0.745767	0	0	0	0	0	0	0	0	0	0	0.512597	0.641549
12049	C	T	orf1ab	SNP	CDS	0	1	1	1	N3928N	2	3928	N	N	AAT	AAC	0	0	0	0	0	0	0	0	0	0	0	0	0	0	0.166208	0	0	0	0.996104	0.77271	0	0	0	0	0.292977	0	0	0	0	0	0	0	0
12071	G	A	orf1ab	SNP	CDS	0	1	1	0	D3936N	0	3936	N	D	AAC	GAC	0	0	0	0	0	0	0	0	0	0	0	0	0	0	0	0	0	0.334951	0	0	0	0	0	0	0	0	0	0	0	0	0	0	0
12076	C	T	orf1ab	SNP	CDS	0	1	1	1	N3937N	2	3937	N	N	AAT	AAC	0	0	0	0	0	0	0	0	0	0	0	0	0	0	0	0	0	0	0	0.71758	0	0	0	0	0	0	0	0	0	0	0	0	0
12581	G	A	orf1ab	SNP	CDS	0	1	1	0	G4106S	0	4106	S	G	AGT	GGT	0.426345	0.437369	0.589942	0.663741	0.299768	0	0	0	0	0.582744	0.296147	0	0	0.387029	0.718201	0	0.24661	0.712648	0.995909	0.996148	0	0.996392	0.995404	0	0.994607	0	0.227297	0	0	0	0	0	0
12781	C	T	orf1ab	SNP	CDS	0	1	1	1	Y4172Y	2	4172	Y	Y	TAT	TAC	0	0	0	0.309852	0	0	0	0	0	0	0	0	0	0.341702	0.257868	0	0.374233	0.678704	0	0	0	1	0.831219	0	0.668224	0	0	0	0	0	0	0	0
12819	T	C	orf1ab	SNP	CDS	0	1	1	0	L4185S	1	4185	S	L	TCA	TTA	0	0	0	0	0	0	0	0	0	0	0	0	0	0	0.142539	0	0	0	1	0.920949	0	0	0.149714	0	0.289017	0	0	0	0	0	0	0	0
12911	G	T	orf1ab	SNP	CDS	0	1	0	0	V4216F	0	4216	F	V	TTT	GTT	0	0	0	0	0	0	0	0	0	0	0	0	0	0	0	0	0	0	0	0	0	0.991254	0	0	0	0	0	0	0	0	0	0	0
12949	A	T	orf1ab	SNP	CDS	0	1	0	0	L4228F	2	4228	F	L	TTT	TTA	0	0	0	0	0	0	0	0	0	0	0	0	0	0	0	0	0	0	0	0	0	0.634324	0	0	0	0	0	0	0	0	0	0	0
13249	G	T	orf1ab	SNP	CDS	0	1	0	1	L4328L	2	4328	L	L	CTT	CTG	0	0	0.173223	0	0	0	0	0	0	0	0	0	0	0	0	0	0	0	0	0	0	0	0	0	0	0	0	0	0	0	0	0	0
14120	C	T	orf1ab	SNP	CDS	0	1	1	0	Q4619*	0	4619	*	Q	TAG	CAG	0	0	0.188193	0	0	0	0	0	0	0	0	0	0	0	0	0	0	0	0	0	0	0	0	0	0	0	0	0	0	0	0	0	0
14602	T	C	orf1ab	SNP	CDS	0	1	1	1	Y4779Y	2	4779	Y	Y	TAC	TAT	0.483451	0.47383	0.754703	0.756266	0.566219	0	0	0	0	0	0.164951	0	0	0.637807	0.553902	0	0.264037	0.747363	0	0.216116	0	0.999618	0.795583	0	0.833211	0	0	0	0	0	0	0	0
14649	C	T	orf1ab	SNP	CDS	0	1	1	0	T4795I	1	4795	I	T	ATA	ACA	0.483907	0.479432	0.226838	0.242456	0.394968	0	0	0	0	0	0	0	0.735262	0.353565	0.238021	0.626978	0.667991	0.221842	0	0	0.899194	0	0	0	0	0	0	0	0.166109	0	0	0.478205	0.637637
14658	T	C	orf1ab	SNP	CDS	0	1	1	0	L4798P	1	4798	P	L	CCT	CTT	0	0	0	0.296635	0.223627	0	0	0	0	0	0	0	0	0.287405	0.208162	0	0.221407	0.730123	0	0.204691	0	0.997188	0.795412	0	0.831382	0	0	0	0	0	0	0	0
14743	G	A	orf1ab	SNP	CDS	0	1	1	1	L4826L	2	4826	L	L	CTA	CTG	0	0	0	0	0	0	0	0	0	0	0	0	0	0	0	0	0	0	0	0	0	0	0	0	0	0	0	0	0	0.141582	0	0	0
14790	C	T	orf1ab	SNP	CDS	0	1	1	0	S4842L	1	4842	L	S	TTA	TCA	0	0	0	0	0.33011	0	0	0	0	0	0	0	0	0.218639	0	0.423152	0.865159	0.214765	0	0	0.865666	0	0	0	0	0	0	0	0	0	0	0	0
15194	C	T	orf1ab	SNP	CDS	0	1	1	1	L4977L	0	4977	L	L	TTA	CTA	0	0	0.23461	0	0	0	0	0	0	0	0	0	0	0	0	0	0	0	0	0	0	0	0	0	0	0	0	0	0	0	0	0	0
15201	G	A	orf1ab	SNP	CDS	0	1	1	0	W4979*	1	4979	*	W	TAG	TGG	0.41166	0.411729	0.669833	0.745227	0.496265	0	0	0	0	0.536628	0.26656	0	0	0.609017	0.710404	0	0.157634	0.75113	1	1	0	1	1	0	0.998836	0	0	0.179468	0	0	0	0	0
15521	T	A	orf1ab	SNP	CDS	0	1	0	0	L5086I	0	5086	I	L	ATA	TTA	0	0	0	0	0	0	0	0	0	0	0	0	0	0	0	0.511521	0	0.290471	0	0	0	0	0	0	0	0	0	0	0	0	0	0	0
16164	T	C	orf1ab	SNP	CDS	0	1	1	0	L5300P	1	5300	P	L	CCA	CTA	0	0	0	0	0	0	0	0	0	0	0	0	0	0	0	0	0.21174	0	0	0	0	0	0	0	0	0	0	0	0	0	0	0	0
16341	A	G	orf1ab	SNP	CDS	0	1	1	0	Y5359C	1	5359	C	Y	TGT	TAT	0	0	0	0	0	0	0	0	0	0	0	0	0	0	0	0	0	0	0	0	0	0	0.215744	0	0	0	0	0	0	0	0	0	0
16406	T	G	orf1ab	SNP	CDS	0	1	0	0	S5381A	0	5381	A	S	GCA	TCA	0	0	0	0	0	0	0	0	0	0	0	0	0	0	0	0	0	0	0	0	0	0	0	0.119658	0	0	0	0	0	0	0	0	0
16948	C	T	orf1ab	SNP	CDS	0	1	1	1	H5561H	2	5561	H	H	CAT	CAC	0.561327	0.581007	0.281742	0.223488	0.356645	0	0	0	0	0	0	0.215839	0.95428	0.360637	0.269632	0.919966	0.776355	0.243502	0	0	0.930606	0	0	0	0	0	0.279279	0	0.347245	0.950317	0.9595	0.984672	0.959058
17052	T	A	orf1ab	SNP	CDS	0	1	0	0	L5596*	1	5596	*	L	TAG	TTG	0	0	0	0	0	0	0	0	0	0	0	0	0	0	0	0	0	0.311277	0	0	0	0	0	0	0	0	0	0	0	0	0	0	0
17172	C	T	orf1ab	SNP	CDS	0	1	1	0	P5636L	1	5636	L	P	CTG	CCG	0.425746	0.431169	0.627976	0.757168	0.45243	0	0	0	0	0.581476	0.257404	0	0	0.60907	0.562003	0	0.229081	0.732153	0	0.128997	0	0.994466	0.786593	0	0.800403	0	0.202996	0	0	0	0	0	0
17410	C	T	orf1ab	SNP	CDS	0	1	1	1	Y5715Y	2	5715	Y	Y	TAT	TAC	0	0	0	0	0	0	0	0	0	0	0	0	0	0	0	0.171383	0	0	0	0	0	0	0	0	0	0	0	0.161807	0	0	0	0	0
17826	T	G	orf1ab	SNP	CDS	0	1	0	0	L5854R	1	5854	R	L	CGC	CTC	0	0	0	0	0	0	0	0	0	0	0	0	0	0	0	0	0	0	0	0	0	0.184055	0	0	0	0	0	0	0	0	0	0	0
18457	C	G	orf1ab	SNP	CDS	0	1	0	0	N6064K	2	6064	K	N	AAG	AAC	0	0	0	0	0	0	0	0	0	0	0	0	0	0	0	0	0	0	0	0.144294	0	0	0	0	0	0	0	0	0	0	0	0	0
18535	A	G	orf1ab	SNP	CDS	0	1	1	1	R6090R	2	6090	R	R	AGG	AGA	0.537181	0.552205	0.247952	0.221889	0.577927	0	0	0	0	0	0	0	0.724181	0.354691	0.267824	0.694002	0.800234	0.24008	0	0	0.935714	0	0	0	0	0	0	0	0	0	0	0.521487	0.678004
19170	C	T	orf1ab	SNP	CDS	0	1	1	0	S6302L	1	6302	L	S	TTA	TCA	0	0	0	0	0	0	0	0	0	0	0	0.334407	0	0	0	0	0	0	0	0	0	0	0	0	0	0	0	0	0.239954	0	0	0	0
20133	C	T	orf1ab	SNP	CDS	0	1	1	0	P6623L	1	6623	L	P	CTG	CCG	0	0	0	0	0	0	0	0	0	0	0	0	0	0	0	0	0	0	0	0.386624	0	0	0	0	0	0	0	0	0	0	0	0	0
20233	C	T	orf1ab	SNP	CDS	0	1	1	1	N6656N	2	6656	N	N	AAT	AAC	0	0	0	0	0	0	0	0	0	0	0	0	0	0	0	0	0	0	0	0.397072	0	0	0	0	0	0	0	0	0	0	0	0	0
20408	T	G	orf1ab	SNP	CDS	0	1	0	0	L6715V	0	6715	V	L	GTG	TTG	0	0	0	0	0	0	0	0	0	0	0.189252	0	0	0	0	0	0	0	0	0	0	0	0	0	0	0	0	0.164965	0.190125	0	0	0	0
20489	G	T	orf1ab	SNP	CDS	0	1	0	0	V6742L	0	6742	L	V	TTG	GTG	0	0	0	0	0	0	0	0.464277	0.349758	0	0	0	0	0	0	0	0	0	0	0	0	0	0	0	0	0.309816	0	0	0	0	0	0	0
20664	T	G	orf1ab	SNP	CDS	0	1	0	0	V6800G	1	6800	G	V	GGC	GTC	0	0	0	0	0	0	0	0	0.169871	0	0	0	0	0	0	0	0	0	0	0	0	0	0	0	0	0	0	0	0	0	0	0	0
20844	C	A	orf1ab	SNP	CDS	0	1	0	0	P6860H	1	6860	H	P	CAT	CCT	0	0	0	0	0	0	0	0	0	0	0	0	0	0	0	0	0	0	0	0	0	0	0	0	0	0	0	0	0	0.648272	0.598829	0.417356	0.275614
21141	A	G	orf1ab	SNP	CDS	0	1	1	0	*6959W	1	6959	W	*	TGG	TAG	0	0	0	0.335429	0.181903	0	0	0	0	0	0	0	0	0.309192	0.222123	0	0.272464	0.361219	0	0	0	0.467692	0.798283	0	0.660422	0	0	0	0	0	0	0	0
21364	T	C	orf1ab	SNP	CDS	0	1	1	1	I7033I	2	7033	I	I	ATC	ATT	0	0	0	0	0	0	0	0	0	0	0	0	0	0	0	0	0	0	0	0	0	0	0	0.301075	0	0	0	0	0	0	0	0	0
21574	T	C	S	SNP	CDS	0	1	1	1	F4F	2	4	F	F	TTC	TTT	0	0	0	0	0	0	0	0	0	0	0	0.475124	0	0	0	0	0	0	0	0	0	0	0	0	0	0	0	0	0.267081	0	0	0	0
21575	C	T	S	SNP	CDS	0	1	1	0	L5F	0	5	F	L	TTT	CTT	0	0	0	0	0	0	0	0	0	0	0	0	0	0	0	0	0	0	0	0	0	0	0	0	0	0.146341	0	0	0	0	0	0	0
21596	T	G	S	SNP	CDS	0	1	0	0	S12A	0	12	A	S	GCT	TCT	0	0	0	0	0	0	0	0	0	0	0	0	0	0	0	0	0	0	0	0.57831	0	0	0	0	0	0	0	0	0	0	0	0	0
21597	C	T	S	SNP	CDS	0	1	1	0	S12F	1	12	F	S	TTT	TCT	0	0	0	0	0	0	0	0	0	0	0	0	0	0	0	0	0	0	0	0	0	0	0.454376	0	0.38785	0	0	0	0	0	0	0	0
21718	G	T	S	SNP	CDS	0	1	0	0	Q52H	2	52	H	Q	CAT	CAG	0	0	0	0	0	0	0	0	0	0	0	0	0	0	0	0	0	0	0.979689	0.348498	0	0	0.157239	0	0.33856	0	0	0	0	0	0	0	0
21742	C	T	S	SNP	CDS	0	1	1	1	S60S	2	60	S	S	TCT	TCC	0	0	0	0	0	0	0	0	0	0	0	0	0	0	0	0	0	0	0	0.363716	0	0	0	0	0	0	0	0	0	0	0	0	0
21754	G	T	S	SNP	CDS	0	1	0	0	W64C	2	64	C	W	TGT	TGG	0.588007	0.612325	0.358193	0.260004	0.519693	0	0	0	0	0	0.184793	0.337527	0.961219	0.409295	0.248659	0.915367	0.712899	0.242861	0	0	0.928618	0	0	0	0	0	0.430591	0	0.43093	0.946383	0.956117	0.984519	0.964307
21846	C	T	S	SNP	CDS	0	1	1	0	T95I	1	95	I	T	ATT	ACT	0	0	0	0	0	0	0	0	0	0	0	0	0	0.275524	0.224676	0	0.279883	0.707878	0	0.239693	0	0.999327	0.846807	0	0.634673	0	0	0	0	0	0	0	0
22674	C	T	S	SNP	CDS	0	1	1	0	S371F	1	371	F	S	TTC	TCC	0	0	0	0	0	0	0	0	0	0	0	0	0	0	0	0	0	0	0	0.774963	0	0	0	0	0	0	0	0	0	0	0	0	0
22713	C	T	S	SNP	CDS	0	1	1	0	P384L	1	384	L	P	CTT	CCT	0	0	0	0	0	0	0	0	0	0	0	0	0	0.283298	0.228929	0	0.267869	0.686995	0	0	0	0.990863	0.853885	0	0.765289	0	0	0	0	0	0	0	0
22917	T	G	S	SNP	CDS	0	1	0	0	L452R	1	452	R	L	CGG	CTG	0	0	0	0	0	0	0	0	0	0	0	0	0	0	0	0	0	0	0	0	0	0	0.457038	0	0.735119	0	0	0	0	0	0	0	0
22995	C	A	S	SNP	CDS	0	1	0	0	T478K	1	478	K	T	AAA	ACA	0	0	0	0	0	0	0	0	0	0	0	0	0	0	0	0	0	0	0	0	0	0.24466	0.844193	0	0.818447	0	0	0	0	0	0	0	0
23012	G	A	S	SNP	CDS	0	1	1	0	E484K	0	484	K	E	AAA	GAA	0	0	0	0	0	0	0	0	0.399323	0.346165	0.542072	0.557963	0	0	0	0.253496	0	0	0	0	0	0	0	0	0	0.317647	0.379701	0.714993	0.501262	0	0	0	0
23012	G	C	S	SNP	CDS	0	1	0	0	E484Q	0	484	Q	E	CAA	GAA	0	0	0	0	0	0	0	0	0.0116995	0.00349956	0	0	0	0	0	0	0	0	0	0	0	0	0	0	0	0	0	0	0	0	0	0	0
23031	T	C	S	SNP	CDS	0	1	1	0	F490S	1	490	S	F	TCT	TTT	0	0	0	0	0	0	0	0	0	0	0	0	0	0	0.151564	0	0	0	0.99869	1	0	0	0	0	0	0	0	0	0	0	0	0	0
23039	C	A	S	SNP	CDS	0	1	0	0	Q493K	0	493	K	Q	AAA	CAA	0.51872	0.559285	0.407407	0.222059	0.487261	0	0	0.603521	0.48786	0	0.169857	0.35356	0.941816	0.376119	0.250042	0.710614	0.886895	0.24535	0	0	0.928461	0	0	0	0	0.495261	0.447465	0	0.386968	0.91544	0.932923	0.960164	0.953632
23040	A	G	S	SNP	CDS	0	1	1	0	Q493R	1	493	R	Q	CGA	CAA	0.444444	0.403988	0.582075	0.766333	0.499598	0	0	0.122183	0	0.571038	0.277895	0	0	0.607895	0.530432	0	0	0.701329	0	0	0	1	0.852967	0	0.846955	0.17619	0.179132	0.173815	0	0	0	0	0
23042	T	C	S	SNP	CDS	0	1	1	0	S494P	0	494	P	S	CCA	TCA	0	0	0	0	0	0	0	0	0	0	0	0	0	0	0.152564	0	0	0	0.998314	1	0	0	0	0	0	0	0	0	0	0	0	0	0
23221	T	C	S	SNP	CDS	0	1	1	1	T553T	2	553	T	T	ACC	ACT	0	0	0.264952	0	0	0	0	0	0	0	0	0	0	0	0	0	0	0	0	0	0	0	0	0	0	0	0	0	0	0	0	0	0
23525	C	T	S	SNP	CDS	0	1	1	0	H655Y	0	655	Y	H	TAT	CAT	0	0	0	0	0	0	0	0	0	0	0	0	0	0	0	0	0	0	0.996823	0.903117	0	0	0.217675	0	0.465188	0	0	0	0	0	0	0	0
23611	G	T	S	SNP	CDS	0	1	0	1	R683R	2	683	R	R	CGT	CGG	0	0	0	0	0.147702	0	0	0	0	0	0	0	0	0	0	0	0	0	0	0	0	0	0	0	0	0	0	0	0	0	0	0	0
23757	C	T	S	SNP	CDS	0	1	1	0	T732I	1	732	I	T	ATC	ACC	0	0	0	0	0	0	0	0	0	0	0	0	0	0	0	0	0	0	0	0.545596	0	0	0	0	0	0	0	0	0	0	0	0	0
23988	G	C	S	SNP	CDS	0	1	0	0	R809P	1	809	P	R	CCA	CGA	0.99425	0.994618	1	0.997606	0.996753	0.352731	0.196097	0.18843	0.472737	0.991611	0.890422	0.889813	0.859873	0.997709	0.997607	0.997966	0.996979	0.979074	0.993401	0.99751	0.997047	0.99782	0.99881	0	0.995082	0.334762	0.7211	0.902482	0.855266	0.821017	0.833489	0.974214	0.990612
23997	C	G	S	SNP	CDS	0	1	0	0	P812R	1	812	R	P	CGA	CCA	0	0	0	0	0	0	0	0	0	0	0	0	0	0	0	0	0	0	0	0	0	0	0.240569	0	0	0	0	0	0	0	0	0	0
24034	C	T	S	SNP	CDS	0	1	1	1	N824N	2	824	N	N	AAT	AAC	0	0	0.175896	0	0	0	0	0	0	0	0	0	0	0	0	0	0	0	0	0	0	0	0	0	0	0	0	0	0	0	0	0	0
24133	C	T	S	SNP	CDS	0	1	1	1	G857G	2	857	G	G	GGT	GGC	0	0	0	0	0	0	0	0	0	0	0	0	0	0	0	0	0.226862	0.270421	0	0	0	0.989588	0.793668	0	0.678555	0	0	0	0	0	0	0	0
24166	A	G	S	SNP	CDS	0	1	1	1	E868E	2	868	E	E	GAG	GAA	0	0	0	0	0	0	0	0	0	0	0	0	0	0	0	0	0	0.36519	0	0	0	0	0	0	0	0	0	0	0	0	0	0	0
24368	A	G	S	SNP	CDS	0	1	1	0	T936A	0	936	A	T	GCT	ACT	0.991495	0.996317	0.992453	0.996204	0.967742	0	0	0.132431	0.434555	0.991506	0.840755	0.860987	0.844679	0.992748	0.851512	0.994423	0.994845	0.992026	0.980565	0.996757	0.997047	0.204636	0.283576	0	0.291477	0.268069	0.62131	0.915106	0.860771	0.77497	0.824296	0.962413	0.992225
24368	A	C	S	SNP	CDS	0	1	0	0	T936S	0	936	S	T	TCT	ACT	0	0	0	0	0	0	0	0	0	0	0	0	0	0	0	0	0	0	0	0	0	0.79245	0	0	0	0	0.000719942	0	0	0	0	0	0
24368	A	T	S	SNP	CDS	0	1	0	0	T936S	0	936	S	T	TCT	ACT	0.0018226	0.00122775	0	0	0.0201613	0	0	0.00434993	0.00232693	0.000566251	0.000754717	0.00298954	0.000958773	0.0016116	0.00271831	0.00088054	0.00294551	0.000703565	0.00185099	0.00162162	0.000984252	0	0.000427716	0	0.000395491	0.0023753	0	0	0.000875657	0	0.000782065	0.000874126	0.00291545
24368	A	C	S	SNP	CDS	0	1	0	0	T936P	0	936	P	T	CCT	ACT	0.00121507	0.00122775	0	0	0	0	0	0	0.00116347	0.000566251	0.000754717	0	0	0.000805802	0.138634	0.000293513	0	0	0.0157335	0.00027027	0.000328084	0	0.713858	0	0.704766	0.00271463	0	0	0	0	0.000260688	0	0
24369	C	A	S	SNP	CDS	0	1	0	0	T936N	1	936	N	T	AAT	ACT	0.99391	0.998766	0.992424	0.995335	0.987854	0	0	0	0.433295	0.988649	0.839879	0.863772	0.842459	0.993528	0.991985	0.995006	0.99705	0.991996	0.996521	0.997562	0.997037	0.996665	0.997424	0	0.995836	0.268441	0.618364	0.914894	0.859842	0.773805	0.824589	0.963255	0.994634
24370	T	C	S	SNP	CDS	0	1	1	1	T936T	2	936	T	T	ACC	ACT	0.994522	0.998767	0.996226	0.995764	0.987903	0	0	0	0.436955	0.993213	0.841629	0.864179	0.845489	0.99515	0.992347	0.994732	0.997791	0.992246	0.996541	0.997036	0.996725	0.997208	0.99743	0	0.995853	0.271588	0.62168	0.914894	0.860026	0.775141	0.825633	0.963287	0.994149
24378	C	T	S	SNP	CDS	0	1	1	0	S939F	1	939	F	S	TTT	TCT	0.298435	0.347302	0.616438	0.766472	0.608059	0	0	0	0	0	0	0	0	0.556047	0.454196	0	0	0.679386	0	0	0	0.941881	0.767391	0	0.695087	0	0	0	0	0	0	0	0
24395	C	G	S	SNP	CDS	0	1	0	0	L945V	0	945	V	L	GTT	CTT	0	0	0	0	0	0	0	0	0	0	0	0	0	0	0	0	0	0	0	0	0	0	0	0	0.284707	0	0	0	0	0	0	0	0
24424	A	C	S	SNP	CDS	0	1	0	0	Q954H	2	954	H	Q	CAC	CAA	0	0	0	0	0	0	0	0	0	0	0	0	0	0	0	0	0	0	0.999622	0.910273	0	0	0.2247	0	0.281027	0	0	0	0	0	0	0	0
24580	A	G	S	SNP	CDS	0	1	1	1	T1006T	2	1006	T	T	ACG	ACA	0	0	0	0.241923	0	0	0	0	0	0	0	0	0	0.244513	0.241455	0	0	0.23186	0	0	0	0.996256	0.762042	0	0.665838	0	0	0	0	0	0	0	0
24642	C	T	S	SNP	CDS	0	1	1	0	T1027I	1	1027	I	T	ATT	ACT	0.592311	0.564468	0.342977	0.226415	0.394411	0	0	0	0.462566	0.383936	0.631393	0.829818	0.85375	0.373112	0.292464	0.92748	0.857907	0.251905	0	0	0.918385	0	0	0	0	0.306515	0.528408	0.771901	0.773359	0.758831	0.794822	0.926667	0.969213
24893	G	A	S	SNP	CDS	0	1	1	0	E1111K	0	1111	K	E	AAA	GAA	0.355162	0.364457	0.645026	0.71614	0.539945	0	0	0	0	0.525898	0.239314	0	0	0.549919	0.495524	0	0.192258	0.688809	0	0.171707	0	0.99909	0.886923	0	0.720992	0	0.166101	0.125434	0	0	0	0	0
25207	C	T	S	SNP	CDS	0	1	1	1	Y1215Y	2	1215	Y	Y	TAT	TAC	0	0	0	0	0	0	0	0	0	0	0	0	0	0	0	0	0	0.289304	0	0	0	0	0	0	0	0	0	0	0	0	0	0	0
25353	T	C	S	SNP	CDS	0	1	1	0	V1264A	1	1264	A	V	GCG	GTG	0	0	0	0	0	0	0	0	0	0	0	0	0.429307	0	0	0	0	0	0	0	0	0	0	0	0	0	0	0	0	0	0	0.163809	0.30291
25455	G	T	ORF3a	SNP	CDS	0	1	0	0	K21N	2	21	N	K	AAT	AAG	0	0	0	0	0	0	0	0.524573	0.34314	0	0	0	0	0	0	0	0	0	0	0	0	0	0	0	0	0.446691	0.310288	0	0.171246	0.207238	0.211279	0	0
25487	C	T	ORF3a	SNP	CDS	0	1	1	0	T32I	1	32	I	T	ATT	ACT	0	0	0	0	0	0	0	0	0	0	0	0	0	0	0	0	0	0	0	0	0	0	0	0	0.19	0	0	0	0	0	0	0	0
25511	C	T	ORF3a	SNP	CDS	0	1	1	0	S40L	1	40	L	S	TTA	TCA	0	0	0	0	0	0	0	0	0	0	0	0	0	0	0	0	0	0	0	0	0	0	0	0	0.214029	0	0	0	0	0	0	0	0
25658	C	T	ORF3a	SNP	CDS	0	1	1	0	T89I	1	89	I	T	ATA	ACA	0	0	0	0	0	0	0	0	0	0	0	0	0	0	0	0.195491	0	0	0	0	0	0	0	0	0	0	0	0	0	0	0	0	0
25669	C	A	ORF3a	SNP	CDS	0	1	0	0	H93N	0	93	N	H	AAC	CAC	0	0	0	0	0	0	0	0	0	0	0	0	0	0	0	0	0	0	0	0	0	0	0	0	0.235209	0	0	0	0	0	0	0	0
25698	A	T	ORF3a	SNP	CDS	0	1	0	0	E102D	2	102	D	E	GAT	GAA	0	0	0	0	0	0	0	0	0	0	0	0	0	0	0	0	0	0	0	0	0.151224	0	0	0	0	0	0	0	0	0	0	0	0
25708	C	T	ORF3a	SNP	CDS	0	1	1	0	L106F	0	106	F	L	TTC	CTC	0	0	0.161447	0	0	0	0	0	0	0	0	0	0	0	0	0	0	0	0	0	0	0	0	0	0	0	0	0	0	0	0	0	0
25714	C	T	ORF3a	SNP	CDS	0	1	1	0	L108F	0	108	F	L	TTT	CTT	0.321007	0.352816	0.584984	0.68327	0.453339	0	0	0	0	0	0	0	0	0.544731	0	0	0	0	0	0	0	0	0.456091	0	0	0	0	0	0	0	0	0	0
25810	C	T	ORF3a	SNP	CDS	0	1	1	0	L140F	0	140	F	L	TTT	CTT	0	0	0	0	0	0	0	0	0	0	0	0	0	0	0	0	0	0	0.966133	0.941748	0	0	0	0	0	0	0	0	0	0	0	0	0
26028	C	T	ORF3a	SNP	CDS	0	1	1	1	Y212Y	2	212	Y	Y	TAT	TAC	0.359235	0.384432	0.4967	0.70476	0.463415	0	0	0	0	0.503915	0.268055	0	0	0.565386	0.493976	0	0.201953	0.692787	0	0.691909	0	0.998493	0.805082	0	0.680979	0	0.20329	0.209035	0	0	0	0	0
26034	G	A	ORF3a	SNP	CDS	0	1	1	1	L214L	2	214	L	L	CTA	CTG	0	0	0	0	0	0	0	0.151618	0	0	0	0	0	0	0	0	0	0	0	0	0	0	0	0	0	0	0	0	0	0	0	0	0
26189	A	G	ORF3a	SNP	CDS	0	1	1	0	E266G	1	266	G	E	GGA	GAA	0	0	0	0	0	0	0	0	0	0	0	0	0	0	0	0	0	0	0	0.669155	0	0	0	0	0	0	0	0	0	0	0	0	0
26201	C	T	ORF3a	SNP	CDS	0	1	1	0	T270I	1	270	I	T	ATT	ACT	0	0	0	0	0	0	0	0	0	0	0	0	0	0	0	0	0	0	0	0	0	0	0	0	0	0	0	0	0	0	0	0	0.184287
26456	C	G	E	SNP	CDS	0	1	0	0	P71R	1	71	R	P	CGT	CCT	0	0	0	0.657253	0.366482	0	0	0	0	0	0	0	0	0.609302	0.520211	0	0.232412	0.669475	0	0.173086	0	0.998898	0.879046	0	0.825879	0	0	0	0	0	0	0	0
26533	C	T	M	SNP	CDS	0	1	1	0	S4F	1	4	F	S	TTC	TCC	0	0	0	0	0	0	0	0	0	0	0	0	0	0	0	0.139045	0	0	0	0	0	0	0	0	0	0	0	0	0	0	0	0	0
26585	C	T	M	SNP	CDS	0	1	1	1	N21N	2	21	N	N	AAT	AAC	0	0	0	0	0	0	0	0	0	0	0	0	0	0	0	0	0	0	0	0	0	0.151413	0	0	0.301393	0	0	0	0	0	0	0	0
26653	G	T	M	SNP	CDS	0	1	0	0	R44M	1	44	M	R	ATG	AGG	0	0	0	0	0	0	0	0	0	0	0	0	0	0	0	0	0	0	0.975267	0.256898	0	0	0	0	0	0	0	0	0	0	0	0	0
26681	C	T	M	SNP	CDS	0	1	1	1	F53F	2	53	F	F	TTT	TTC	0	0	0	0	0	0	0	0.486288	0.242795	0	0	0	0	0	0	0	0	0	0	0	0	0	0	0	0	0.397744	0.304187	0	0	0.186719	0.200501	0	0
26766	A	G	M	SNP	CDS	0	1	1	0	I82V	0	82	V	I	GTC	ATC	0	0	0	0	0	0	0	0.216376	0.626787	0.349572	0.546296	0.583396	0	0	0	0.183516	0	0	0	0	0	0	0	0	0	0.30292	0.375639	0.693061	0.455401	0	0	0	0
26767	T	C	M	SNP	CDS	0	1	1	0	I82T	1	82	T	I	ACC	ATC	0	0	0	0.334955	0	0	0	0	0	0	0	0	0	0.462064	0.524252	0	0.277113	0.697831	0	0	0	0.99942	0.955137	0	0.948572	0	0	0	0	0	0	0	0
26918	G	C	M	SNP	CDS	0	1	0	1	P132P	2	132	P	P	CCC	CCG	0	0	0	0	0	0	0	0	0	0.291112	0.506019	0.547059	0	0	0	0	0	0	0	0	0	0	0	0	0	0	0.275485	0.686963	0.424365	0	0	0	0
26918	G	T	M	SNP	CDS	0	1	0	1	P132P	2	132	P	P	CCT	CCG	0	0	0	0	0	0	0	0	0	0.000868558	0	0.000210084	0	0	0	0	0	0	0	0	0	0	0	0	0	0	0.0356904	0	0.000403388	0	0	0	0
26951	G	T	M	SNP	CDS	0	1	0	1	V143V	2	143	V	V	GTT	GTG	0	0	0	0	0	0	0	0	0	0	0	0	0	0	0	0	0	0	0	0	0	0	0	0	0	0.202787	0	0	0	0	0	0	0
27003	A	T	M	SNP	CDS	0	1	0	0	I161F	0	161	F	I	TTC	ATC	0	0	0.207169	0	0	0	0	0	0	0	0	0	0	0	0	0	0.326141	0.167379	0	0	0.159091	0	0	0	0	0	0	0	0	0	0	0	0
27038	A	G	M	SNP	CDS	0	1	1	1	T172T	2	172	T	T	ACG	ACA	0	0	0	0	0	0	0	0	0	0	0	0	0	0	0	0	0	0	0	0	0	0	0	0	0	0	0	0	0	0	0	0	0
27268	A	T	ORF6	SNP	CDS	0	1	0	0	K23*	0	23	*	K	TAA	AAA	0	0	0	0	0	0	0	0	0	0	0	0	0	0	0	0	0	0	0	0	0.17551	0	0	0	0	0	0	0	0	0	0	0	0
27294	C	G	ORF6	SNP	CDS	0	1	0	0	Y31*	2	31	*	Y	TAG	TAC	0	0	0	0	0	0	0	0	0	0.236317	0.391508	0.708827	0	0	0	0	0	0	0	0	0	0	0	0	0	0	0	0.557722	0.590677	0	0	0	0
27389	C	T	0	SNP	inter_genic	0	0	1	9	0	0	0	0	0	0	0	0	0	0	0	0	0	0	0	0	0	0	0	0	0	0.197516	0.62816	0.784708	0.297835	0	0	0.889829	0	0	0	0	0	0	0	0	0	0	0	0
27510	A	T	ORF7a	SNP	CDS	0	1	0	1	T39T	2	39	T	T	ACT	ACA	0	0	0	0	0	0	0	0	0	0	0	0	0	0	0	0	0	0	0	0	0	0.42305	0	0	0	0	0	0	0	0	0	0	0
27513	C	T	ORF7a	SNP	CDS	0	1	1	1	Y40Y	2	40	Y	Y	TAT	TAC	0.53259	0.339385	0.351464	0.342754	0.41526	0	0	0	0	0	0	0.276642	0.763636	0.322141	0.322771	0.715754	0.779119	0.289264	0	0	0.89871	0	0	0	0	0	0	0	0.269644	0.666346	0.523042	0.807055	0.903218
27521	A	C	ORF7a	SNP	CDS	0	1	0	0	N43T	1	43	T	N	ACT	AAT	0.576986	0.394133	0.464951	0.440625	0.515132	0	0	0	0	0	0	0	0.525076	0.420527	0.310259	0.673646	0.752137	0.253549	0	0	0.8698	0	0	0	0	0	0	0	0	0	0	0.321513	0.577308
27634	T	C	ORF7a	SNP	CDS	0	1	1	0	S81P	0	81	P	S	CCA	TCA	0.332288	0.288509	0.502334	0.378705	0.428486	0	0	0	0	0.533988	0.240545	0	0	0.461675	0.471018	0	0.278715	0.62848	0	0	0	1	0.92228	0	0.97284	0	0	0	0	0	0	0	0
27689	C	G	ORF7a	SNP	CDS	0	1	0	0	P99R	1	99	R	P	CGA	CCA	0	0	0	0	0	0	0	0	0	0	0	0	0	0	0	0	0	0	0	0	0	0.123596	0	0	0	0	0	0	0	0	0	0	0
27798	G	T	ORF7b	SNP	CDS	0	1	0	0	A15S	0	15	S	A	TCC	GCC	0	0	0	0	0	0	0	0	0.317106	0	0	0	0	0	0	0.197134	0	0	0	0	0	0	0	0	0	0.119845	0.112305	0	0	0	0	0	0
27804	T	C	ORF7b	SNP	CDS	0	1	1	1	L17L	0	17	L	L	CTG	TTG	0	0	0	0	0	0	0	0	0	0	0	0	0	0	0.263641	0	0	0	0.996178	0.992375	0	0.212416	0.356898	0	0.514491	0.230986	0	0	0	0	0	0	0
27847	C	T	ORF7b	SNP	CDS	0	1	1	0	S31L	1	31	L	S	TTA	TCA	0	0	0	0	0	0	0	0	0	0	0	0	0	0	0	0	0	0	0.997574	0.995725	0	0	0.343918	0	0.50418	0	0	0	0	0	0	0	0
27911	C	T	ORF8	SNP	CDS	0	1	1	1	F6F	2	6	F	F	TTT	TTC	0.177498	0.229008	0.240464	0.349653	0.255717	0	0	0	0	0.5	0.300412	0	0	0.250881	0.434007	0	0.329407	0.659609	0	0	0	0.794917	0.596663	0	0.476844	0	0	0	0	0	0	0	0
27925	C	T	ORF8	SNP	CDS	0	1	1	0	T11I	1	11	I	T	ATA	ACA	0	0	0	0	0	0	0	0	0	0	0	0	0	0	0.24333	0	0	0	0.995553	0.992699	0	0.189051	0.377936	0	0.497896	0	0	0	0	0	0	0	0
27942	C	T	ORF8	SNP	CDS	0	1	1	0	H17Y	0	17	Y	H	TAC	CAC	0	0	0	0	0	0	0	0	0	0	0	0	0	0	0	0	0	0	0	0	0.189307	0	0	0	0	0	0	0	0	0	0	0	0
28093	T	C	ORF8	SNP	CDS	0	1	1	0	F67S	1	67	S	F	TCT	TTT	0	0.17773	0.197309	0	0	0.299233	0.279555	0.662162	0.384921	0.411111	0.426923	0.299065	0	0	0.211742	0	0	0	0.99768	0.858757	0	0	0.217365	0.770026	0.302364	0.146501	0.48254	0	0.417275	0.439024	0.199229	0	0
28140	T	C	ORF8	SNP	CDS	0	1	1	0	C83R	0	83	R	C	CGT	TGT	0	0	0	0	0	0	0	0	0	0	0	0	0	0	0	0	0	0	0	0	0	0	0	0	0	0	0	0	0	0.1564	0.197137	0	0
28245	T	G	ORF8	SNP	CDS	0	1	0	0	L118V	0	118	V	L	GTA	TTA	0.30017	0.28436	0	0	0	0	0	0	0	0	0	0	0	0	0	0	0	0	0	0	0	0	0	0	0	0	0	0	0	0	0	0	0
28253	C	T	ORF8	SNP	CDS	0	1	1	1	F120F	2	120	F	F	TTT	TTC	0.465641	0.473684	0.231119	0.184546	0.450862	0	0	0	0	0	0.445217	0.643808	0.818555	0.322699	0.375679	0.625128	0.612832	0.24673	0.990278	0.88194	0.900033	0	0.173288	0	0.260909	0	0.207361	0.413431	0.655448	0.763595	0.722872	0.877768	0.974799
28254	A	C	ORF8	SNP	CDS	0	1	0	0	I121L	0	121	L	I	CTC	ATC	0.423166	0.452294	0	0	0.468942	0	0	0	0	0	0	0	0	0.31244	0.254726	0.563949	0.690509	0.244133	0.287735	0	0.899804	0	0	0	0	0	0	0	0	0	0	0	0
28256	C	T	ORF8	SNP	CDS	0	1	1	1	I121I	2	121	I	I	ATT	ATC	0.385214	0.375166	0.177254	0.163149	0.386107	0	0	0	0	0	0	0	0	0.291223	0.212727	0.605648	0.734534	0.213048	0	0	0.882097	0	0	0	0	0	0	0	0	0	0	0	0
28256	C	A	ORF8	SNP	CDS	0	1	0	1	I121I	2	121	I	I	ATA	ATC	0.00100879	0.00155211	0.00204918	0.000439754	0.00113086	0	0	0	0	0	0	0	0	0.00122414	0.00050746	0	0	0	0	0	0	0	0	0	0	0	0	0	0	0	0	0	0
28337	G	T	N	SNP	CDS	0	1	0	0	D22Y	0	22	Y	D	TAT	GAT	0	0	0	0	0	0	0	0	0	0	0	0	0	0	0	0	0	0	0.990553	0.216691	0	0	0	0	0.220568	0	0	0	0	0	0	0	0
28378	G	C	N	SNP	CDS	0	1	0	1	A35A	2	35	A	A	GCC	GCG	0	0	0	0.177041	0	0	0	0	0	0	0	0	0	0	0.205191	0	0	0.304678	0	0	0	0.786042	0.673109	0	0.703483	0	0	0	0	0	0	0	0
28435	C	T	N	SNP	CDS	0	1	1	1	T54T	2	54	T	T	ACT	ACC	0	0	0	0	0	0	0	0	0	0	0	0	0	0	0	0	0	0	0	0	0	0.204539	0.398844	0	0.465343	0	0	0	0	0	0	0	0
28541	G	T	N	SNP	CDS	0	1	0	0	A90S	0	90	S	A	TCT	GCT	0	0	0	0	0	0	0	0	0	0	0	0	0	0	0	0	0	0	0	0.644196	0	0	0	0	0	0	0	0	0	0	0	0	0
28703	G	T	N	SNP	CDS	0	1	0	0	D144Y	0	144	Y	D	TAT	GAT	0.33677	0.37563	0.613243	0.685151	0.531567	0	0	0	0	0.504228	0.216667	0	0	0.567357	0.493802	0	0.393193	0.703159	0	0.212514	0	0.998104	0.914594	0	0.747208	0	0.182695	0	0.15104	0	0	0	0
28849	C	T	N	SNP	CDS	0	1	1	1	N192N	2	192	N	N	AAT	AAC	0.192199	0.193807	0	0	0	0	0	0	0	0	0	0	0	0.169795	0	0	0	0	0	0.485446	0	0.182636	0	0	0	0	0	0	0	0	0	0	0
28872	G	A	N	SNP	CDS	0	1	1	0	G200D	1	200	D	G	GAC	GGC	0.279207	0.336768	0.527273	0.688421	0.835644	0	0	0	0	0	0	0	0	0.482793	0.493541	0	0.226906	0.692175	0	0.206865	0	0.935814	0.890387	0	0.699893	0	0	0	0	0	0	0	0
28890	T	C	N	SNP	CDS	0	1	1	0	F206S	1	206	S	F	TCT	TTT	0	0	0	0	0	0	0	0	0	0	0	0	0	0	0	0	0	0	0	0	0	0.115266	0	0	0	0	0	0	0	0	0	0	0
28916	G	T	N	SNP	CDS	0	1	0	0	G215C	0	215	C	G	TGT	GGT	0	0	0	0	0	0	0	0	0	0	0	0	0	0	0	0	0	0	0	0	0	0.153913	0	0	0	0	0	0	0	0	0	0	0
28940	C	T	N	SNP	CDS	0	1	1	1	L223L	0	223	L	L	TTG	CTG	0	0	0	0	0	0	0	0	0	0	0	0	0	0	0	0	0	0	0	0	0	0.474847	0	0	0.264255	0	0	0	0	0	0	0	0
29275	A	T	N	SNP	CDS	0	1	0	1	T334T	2	334	T	T	ACT	ACA	0	0	0	0	0	0	0	0.171279	0.236641	0	0	0	0	0	0	0	0	0	0	0	0	0	0	0	0	0	0	0	0	0	0	0	0
29541	C	T	0	SNP	inter_genic	0	0	1	9	0	0	0	0	0	0	0	0	0	0	0	0	0	0	0	0	0	0	0	0	0	0	0	0	0	0	0.702703	0	0	0	0	0	0	0	0	0	0	0	0	0
29582	T	C	ORF10	SNP	CDS	0	1	1	0	F9L	0	9	L	F	CTT	TTT	0.40419	0.4375	0.613333	0.789474	0.549708	0	0	0	0	0	0	0	0	0.648059	0.565732	0	0	0.698294	0	0	0	1	0.764893	0	0.465483	0	0	0	0	0	0	0	0
29640	C	T	ORF10	SNP	CDS	0	1	1	0	A28V	1	28	V	A	GTA	GCA	0	0	0	0	0	0	0	0	0	0	0	0	0	0	0	0	0.187155	0	0	0	0	0	0	0	0	0	0	0	0	0	0	0	0
29686	C	T	0	SNP	inter_genic	0	0	1	9	0	0	0	0	0	0	0	0	0	0	0	0	0	0	0	0	0	0	0.390064	0	0	0	0	0	0	0	0	0	0	0	0	0	0	0	0	0.249713	0	0	0	0
29754	C	T	0	SNP	inter_genic	0	0	1	9	0	0	0	0	0	0	0	0	0	0	0	0	0	0	0	0	0	0	0	0	0	0	0	0	0	0	0	0	0	0	0	0	0	0	0.219482	0	0	0	0	0
[truncated: 3 more columns]
